# Supplementary material for: Multifunctional Bilayer Wound Dressing Composed of Immediate Release Layer of Ofloxacin and Sustained Release Layer of Bergamot Oil
Source: Pharmaceutics. 2025 Dec 10;17(12):1589. doi: 10.3390/pharmaceutics17121589 (PMC12736944; doi:10.3390/pharmaceutics17121589)
Supplement: Supplementary file 1 [file pharmaceutics-17-01589-s001.zip]

Archive with 1 entries (1 files):
- pharmaceutics-3900505-supplementary.pdf
